# Supplementary material for: Health Outcome Determinants of Human Papillomavirus Vaccination in Adult Women in Spain
Source: Vaccines (Basel). 2026 May 21;14(5):460. doi: 10.3390/vaccines14050460 (PMC13211339; doi:10.3390/vaccines14050460)
Supplement: Supplementary file 1 [file vaccines-14-00460-s001.zip]

Archive with 1 entries (1 files):
- vaccines-4248328-supplementary.pdf
